# Supplementary material for: Molecular Detection and Genetic Diversity of Cytomegaloviruses and Lymphocryptoviruses in Free-Roaming and Captive African Green Monkeys (Chlorocebus sabaeus)
Source: Int J Mol Sci. 2024 Mar 14;25(6):3272. doi: 10.3390/ijms25063272 (PMC10970604; doi:10.3390/ijms25063272)
Supplement: Supplementary file 1 [file ijms-25-03272-s001.zip]

Archive with 2 entries (2 files):
- Supplementary figure S1.pptx
- Supplementary table S1.docx
